# Supplementary material for: Understudied Hyperphosphatemia (Chronic Kidney Disease) Treatment Targets and New Biological Approaches
Source: Medicina (Kaunas). 2023 May 16;59(5):959. doi: 10.3390/medicina59050959 (PMC10221414; doi:10.3390/medicina59050959)
Supplement: Supplementary file 1 [file medicina-59-00959-s001.zip]

Archive with 1 entries (1 files):
- medicina-2263900-supplementary.pdf
